# Supplementary material for: Verrucosidin Derivatives from the Deep Sea Cold-Seep-Derived Fungus Penicillium polonicum CS-252
Source: Int J Mol Sci. 2022 May 16;23(10):5567. doi: 10.3390/ijms23105567 (PMC9144169; doi:10.3390/ijms23105567)
Supplement: Supplementary file 1 [file ijms-23-05567-s001.zip]

Archive with 1 entries (1 files):
- ijms-1697526-supplementary.pdf
